# Supplementary material for: Cosmeceutical and Wound-Healing Activities of Green Hydroxypropyl-β-Cyclodextrin-Glycerol-Based Satureja montana Extracts
Source: Molecules. 2025 Jun 18;30(12):2638. doi: 10.3390/molecules30122638 (PMC12195765; doi:10.3390/molecules30122638)
Supplement: Supplementary file 1 [file molecules-30-02638-s001.zip]

Archive with 1 entries (1 files):
- molecules-3664639-supplementary.pdf
